# Supplementary material for: Immunogenicity and safety of co-purified diphtheria, tetanus and acellular pertussis vaccine in 6-year-old Chinese children
Source: Nat Commun. 2025 Nov 29;17:214. doi: 10.1038/s41467-025-66890-7 (PMC12780235; doi:10.1038/s41467-025-66890-7)
Supplement: Supplementary file 4 — Source Data [file 41467_2025_66890_MOESM4_ESM.xlsx]

## Sheet: Figure 2
group	vaccine_status	antibody	gmc
Co-purified DTaP	Before	PT	113.088
Co-purified DTaP	Before	PT	110.564
Co-purified DTaP	Before	PT	83.0926
Co-purified DTaP	Before	PT	71.7879
Co-purified DTaP	Before	PT	67.7115
Co-purified DTaP	Before	PT	64.52
Co-purified DTaP	Before	PT	41.2851
Co-purified DTaP	Before	PT	39.5682
Co-purified DTaP	Before	PT	35.6815
Co-purified DTaP	Before	PT	31.6939
Co-purified DTaP	Before	PT	31.412
Co-purified DTaP	Before	PT	30.8225
Co-purified DTaP	Before	PT	30.2006
Co-purified DTaP	Before	PT	23.9572
Co-purified DTaP	Before	PT	22.8044
Co-purified DTaP	Before	PT	22.7495
Co-purified DTaP	Before	PT	22.1136
Co-purified DTaP	Before	PT	21.6202
Co-purified DTaP	Before	PT	21.045
Co-purified DTaP	Before	PT	20.6444
Co-purified DTaP	Before	PT	20.3938
Co-purified DTaP	Before	PT	19.5527
Co-purified DTaP	Before	PT	19.5473
Co-purified DTaP	Before	PT	19.0433
Co-purified DTaP	Before	PT	18.3334
Co-purified DTaP	Before	PT	18.1808
Co-purified DTaP	Before	PT	18.1476
Co-purified DTaP	Before	PT	16.2141
Co-purified DTaP	Before	PT	15.8975
Co-purified DTaP	Before	PT	15.4295
Co-purified DTaP	Before	PT	14.8821
Co-purified DTaP	Before	PT	14.825
Co-purified DTaP	Before	PT	14.6804
Co-purified DTaP	Before	PT	12.4113
Co-purified DTaP	Before	PT	12.3501
Co-purified DTaP	Before	PT	11.4161
Co-purified DTaP	Before	PT	10.9956
Co-purified DTaP	Before	PT	10.5289
Co-purified DTaP	Before	PT	10.493
Co-purified DTaP	Before	PT	10.0918
Co-purified DTaP	Before	PT	9.70022
Co-purified DTaP	Before	PT	9.35152
Co-purified DTaP	Before	PT	9.30594
Co-purified DTaP	Before	PT	9.18043
Co-purified DTaP	Before	PT	9.03895
Co-purified DTaP	Before	PT	8.4904
Co-purified DTaP	Before	PT	8.46184
Co-purified DTaP	Before	PT	8.12644
Co-purified DTaP	Before	PT	8.02611
Co-purified DTaP	Before	PT	7.7459
Co-purified DTaP	Before	PT	7.69896
Co-purified DTaP	Before	PT	7.65637
Co-purified DTaP	Before	PT	7.44405
Co-purified DTaP	Before	PT	7.24273
Co-purified DTaP	Before	PT	7.11605
Co-purified DTaP	Before	PT	6.84954
Co-purified DTaP	Before	PT	6.49143
Co-purified DTaP	Before	PT	6.26626
Co-purified DTaP	Before	PT	6.12106
Co-purified DTaP	Before	PT	6.04623
Co-purified DTaP	Before	PT	5.94381
Co-purified DTaP	Before	PT	5.79672
Co-purified DTaP	Before	PT	5.72666
Co-purified DTaP	Before	PT	5.69006
Co-purified DTaP	Before	PT	5.68316
Co-purified DTaP	Before	PT	5.32242
Co-purified DTaP	Before	PT	5.06591
Co-purified DTaP	Before	PT	4.96732
Co-purified DTaP	Before	PT	4.85427
Co-purified DTaP	Before	PT	4.54628
Co-purified DTaP	Before	PT	4.49964
Co-purified DTaP	Before	PT	4.39395
Co-purified DTaP	Before	PT	4.37837
Co-purified DTaP	Before	PT	4.28292
Co-purified DTaP	Before	PT	4.07746
Co-purified DTaP	Before	PT	3.99737
Co-purified DTaP	Before	PT	3.96845
Co-purified DTaP	Before	PT	3.95674
Co-purified DTaP	Before	PT	3.95507
Co-purified DTaP	Before	PT	3.93781
Co-purified DTaP	Before	PT	3.9155
Co-purified DTaP	Before	PT	3.8208
Co-purified DTaP	Before	PT	3.76575
Co-purified DTaP	Before	PT	3.73002
Co-purified DTaP	Before	PT	3.6141
Co-purified DTaP	Before	PT	3.44908
Co-purified DTaP	Before	PT	3.44587
Co-purified DTaP	Before	PT	3.40254
Co-purified DTaP	Before	PT	3.38316
Co-purified DTaP	Before	PT	3.33867
Co-purified DTaP	Before	PT	3.25941
Co-purified DTaP	Before	PT	3.11637
Co-purified DTaP	Before	PT	3.01329
Co-purified DTaP	Before	PT	2.98378
Co-purified DTaP	Before	PT	2.9591
Co-purified DTaP	Before	PT	2.93855
Co-purified DTaP	Before	PT	2.84622
Co-purified DTaP	Before	PT	2.83995
Co-purified DTaP	Before	PT	2.80023
Co-purified DTaP	Before	PT	2.77937
Co-purified DTaP	Before	PT	2.7697
Co-purified DTaP	Before	PT	2.68777
Co-purified DTaP	Before	PT	2.64177
Co-purified DTaP	Before	PT	2.61337
Co-purified DTaP	Before	PT	2.5006
Co-purified DTaP	Before	PT	2.48288
Co-purified DTaP	Before	PT	2.47928
Co-purified DTaP	Before	PT	2.28357
Co-purified DTaP	Before	PT	2.22707
Co-purified DTaP	Before	PT	2.10232
Co-purified DTaP	Before	PT	1.99821
Co-purified DTaP	Before	PT	1.99661
Co-purified DTaP	Before	PT	1.91682
Co-purified DTaP	Before	PT	1.86784
Co-purified DTaP	Before	PT	1.86719
Co-purified DTaP	Before	PT	1.84681
Co-purified DTaP	Before	PT	1.83638
Co-purified DTaP	Before	PT	1.81507
Co-purified DTaP	Before	PT	1.69624
Co-purified DTaP	Before	PT	1.67888
Co-purified DTaP	Before	PT	1.61221
Co-purified DTaP	Before	PT	1.53201
Co-purified DTaP	Before	PT	1.52802
Co-purified DTaP	Before	PT	1.49373
Co-purified DTaP	Before	PT	1.47995
Co-purified DTaP	Before	PT	1.43553
Co-purified DTaP	Before	PT	1.41412
Co-purified DTaP	Before	PT	1.41078
Co-purified DTaP	Before	PT	1.41051
Co-purified DTaP	Before	PT	1.35983
Co-purified DTaP	Before	PT	1.35299
Co-purified DTaP	Before	PT	1.29913
Co-purified DTaP	Before	PT	1.26636
Co-purified DTaP	Before	PT	1.26437
Co-purified DTaP	Before	PT	1.24418
Co-purified DTaP	Before	PT	1.24127
Co-purified DTaP	Before	PT	1.23296
Co-purified DTaP	Before	PT	1.19276
Co-purified DTaP	Before	PT	1.1925
Co-purified DTaP	Before	PT	1.16612
Co-purified DTaP	Before	PT	1.16012
Co-purified DTaP	Before	PT	1.12585
Co-purified DTaP	Before	PT	1.06568
Co-purified DTaP	Before	PT	1.04213
Co-purified DTaP	Before	PT	1.03167
Co-purified DTaP	Before	PT	1.02671
Co-purified DTaP	Before	PT	0.989883
Co-purified DTaP	Before	PT	0.989579
Co-purified DTaP	Before	PT	0.972913
Co-purified DTaP	Before	PT	0.961914
Co-purified DTaP	Before	PT	0.952233
Co-purified DTaP	Before	PT	0.937664
Co-purified DTaP	Before	PT	0.936752
Co-purified DTaP	Before	PT	0.934432
Co-purified DTaP	Before	PT	0.914659
Co-purified DTaP	Before	PT	0.914335
Co-purified DTaP	Before	PT	0.86608
Co-purified DTaP	Before	PT	0.85221
Co-purified DTaP	Before	PT	0.844167
Co-purified DTaP	Before	PT	0.841946
Co-purified DTaP	Before	PT	0.813637
Co-purified DTaP	Before	PT	0.803198
Co-purified DTaP	Before	PT	0.790309
Co-purified DTaP	Before	PT	0.789261
Co-purified DTaP	Before	PT	0.773242
Co-purified DTaP	Before	PT	0.759134
Co-purified DTaP	Before	PT	0.759134
Co-purified DTaP	Before	PT	0.73591
Co-purified DTaP	Before	PT	0.722838
Co-purified DTaP	Before	PT	0.71849
Co-purified DTaP	Before	PT	0.715976
Co-purified DTaP	Before	PT	0.706519
Co-purified DTaP	Before	PT	0.706401
Co-purified DTaP	Before	PT	0.705603
Co-purified DTaP	Before	PT	0.690455
Co-purified DTaP	Before	PT	0.668142
Co-purified DTaP	Before	PT	0.659062
Co-purified DTaP	Before	PT	0.622876
Co-purified DTaP	Before	PT	0.610983
Co-purified DTaP	Before	PT	0.587119
Co-purified DTaP	Before	PT	0.572283
Co-purified DTaP	Before	PT	0.555225
Co-purified DTaP	Before	PT	0.554046
Co-purified DTaP	Before	PT	0.55089
Co-purified DTaP	Before	PT	0.550555
Co-purified DTaP	Before	PT	0.533706
Co-purified DTaP	Before	PT	0.513086
Co-purified DTaP	Before	PT	0.502471
Co-purified DTaP	Before	PT	0.482947
Co-purified DTaP	Before	PT	0.480807
Co-purified DTaP	Before	PT	0.47619
Co-purified DTaP	Before	PT	0.471489
Co-purified DTaP	Before	PT	0.469012
Co-purified DTaP	Before	PT	0.45944
Co-purified DTaP	Before	PT	0.458729
Co-purified DTaP	Before	PT	0.455051
Co-purified DTaP	Before	PT	0.451142
Co-purified DTaP	Before	PT	0.445425
Co-purified DTaP	Before	PT	0.442381
Co-purified DTaP	Before	PT	0.437079
Co-purified DTaP	Before	PT	0.431616
Co-purified DTaP	Before	PT	0.429607
Co-purified DTaP	Before	PT	0.41245
Co-purified DTaP	Before	PT	0.408357
Co-purified DTaP	Before	PT	0.37306
Co-purified DTaP	Before	PT	0.359153
Co-purified DTaP	Before	PT	0.355915
Co-purified DTaP	Before	PT	0.344072
Co-purified DTaP	Before	PT	0.343108
Co-purified DTaP	Before	PT	0.331593
Co-purified DTaP	Before	PT	0.325367
Co-purified DTaP	Before	PT	0.314126
Co-purified DTaP	Before	PT	0.310744
Co-purified DTaP	Before	PT	0.300067
Co-purified DTaP	Before	PT	0.293798
Co-purified DTaP	Before	PT	0.293798
Co-purified DTaP	Before	PT	0.283149
Co-purified DTaP	Before	PT	0.282357
Co-purified DTaP	Before	PT	0.27651
Co-purified DTaP	Before	PT	0.272345
Co-purified DTaP	Before	PT	0.269357
Co-purified DTaP	Before	PT	0.267829
Co-purified DTaP	Before	PT	0.1
Co-purified DTaP	Before	PT	0.1
Co-purified DTaP	Before	PT	0.1
Co-purified DTaP	Before	PT	0.1
Co-purified DTaP	Before	PT	0.1
Co-purified DTaP	Before	PT	0.1
Co-purified DTaP	Before	PT	0.1
Co-purified DTaP	Before	PT	0.1
Co-purified DTaP	Before	PT	0.1
Co-purified DTaP	Before	PT	0.1
Co-purified DTaP	Before	PT	0.1
Co-purified DTaP	Before	PT	0.1
Co-purified DTaP	After	PT	587.171
Co-purified DTaP	After	PT	471.127
Co-purified DTaP	After	PT	327.086
Co-purified DTaP	After	PT	255.639
Co-purified DTaP	After	PT	250.013
Co-purified DTaP	After	PT	229.895
Co-purified DTaP	After	PT	206.242
Co-purified DTaP	After	PT	203.515
Co-purified DTaP	After	PT	193.159
Co-purified DTaP	After	PT	190.879
Co-purified DTaP	After	PT	187.798
Co-purified DTaP	After	PT	182.844
Co-purified DTaP	After	PT	176.263
Co-purified DTaP	After	PT	173.941
Co-purified DTaP	After	PT	171.346
Co-purified DTaP	After	PT	164.027
Co-purified DTaP	After	PT	159.816
Co-purified DTaP	After	PT	158.194
Co-purified DTaP	After	PT	156.933
Co-purified DTaP	After	PT	155.212
Co-purified DTaP	After	PT	153.858
Co-purified DTaP	After	PT	153.015
Co-purified DTaP	After	PT	151.647
Co-purified DTaP	After	PT	150.658
Co-purified DTaP	After	PT	150.479
Co-purified DTaP	After	PT	148.658
Co-purified DTaP	After	PT	145.999
Co-purified DTaP	After	PT	145.427
Co-purified DTaP	After	PT	145.173
Co-purified DTaP	After	PT	144.515
Co-purified DTaP	After	PT	139.58
Co-purified DTaP	After	PT	139.413
Co-purified DTaP	After	PT	134.726
Co-purified DTaP	After	PT	132.44
Co-purified DTaP	After	PT	131.388
Co-purified DTaP	After	PT	129.068
Co-purified DTaP	After	PT	128.179
Co-purified DTaP	After	PT	128.106
Co-purified DTaP	After	PT	124.849
Co-purified DTaP	After	PT	124.418
Co-purified DTaP	After	PT	123.912
Co-purified DTaP	After	PT	123.519
Co-purified DTaP	After	PT	122.684
Co-purified DTaP	After	PT	121.638
Co-purified DTaP	After	PT	120.938
Co-purified DTaP	After	PT	120.904
Co-purified DTaP	After	PT	119.675
Co-purified DTaP	After	PT	115.76
Co-purified DTaP	After	PT	113.016
Co-purified DTaP	After	PT	110.154
Co-purified DTaP	After	PT	109.199
Co-purified DTaP	After	PT	109.165
Co-purified DTaP	After	PT	108.813
Co-purified DTaP	After	PT	108.626
Co-purified DTaP	After	PT	108.535
Co-purified DTaP	After	PT	107.918
Co-purified DTaP	After	PT	105.503
Co-purified DTaP	After	PT	103.798
Co-purified DTaP	After	PT	102.871
Co-purified DTaP	After	PT	102.868
Co-purified DTaP	After	PT	99.7124
Co-purified DTaP	After	PT	98.8925
Co-purified DTaP	After	PT	98.5217
Co-purified DTaP	After	PT	96.8375
Co-purified DTaP	After	PT	90.9188
Co-purified DTaP	After	PT	90.2293
Co-purified DTaP	After	PT	88.8358
Co-purified DTaP	After	PT	87.8281
Co-purified DTaP	After	PT	87.7494
Co-purified DTaP	After	PT	87.47
Co-purified DTaP	After	PT	87.003
Co-purified DTaP	After	PT	86.5558
Co-purified DTaP	After	PT	84.808
Co-purified DTaP	After	PT	84.2267
Co-purified DTaP	After	PT	83.9642
Co-purified DTaP	After	PT	82.9846
Co-purified DTaP	After	PT	81.6073
Co-purified DTaP	After	PT	81.4384
Co-purified DTaP	After	PT	81.1215
Co-purified DTaP	After	PT	80.6098
Co-purified DTaP	After	PT	78.5008
Co-purified DTaP	After	PT	77.7628
Co-purified DTaP	After	PT	77.5217
Co-purified DTaP	After	PT	77.4469
Co-purified DTaP	After	PT	76.7803
Co-purified DTaP	After	PT	76.6228
Co-purified DTaP	After	PT	76.0932
Co-purified DTaP	After	PT	75.6145
Co-purified DTaP	After	PT	75.2322
Co-purified DTaP	After	PT	74.6607
Co-purified DTaP	After	PT	74.5126
Co-purified DTaP	After	PT	73.8869
Co-purified DTaP	After	PT	73.8729
Co-purified DTaP	After	PT	72.6699
Co-purified DTaP	After	PT	71.0862
Co-purified DTaP	After	PT	70.7397
Co-purified DTaP	After	PT	70.58
Co-purified DTaP	After	PT	69.5768
Co-purified DTaP	After	PT	68.9351
Co-purified DTaP	After	PT	68.9152
Co-purified DTaP	After	PT	66.7781
Co-purified DTaP	After	PT	66.2778
Co-purified DTaP	After	PT	65.8599
Co-purified DTaP	After	PT	64.4995
Co-purified DTaP	After	PT	64.4811
Co-purified DTaP	After	PT	63.4325
Co-purified DTaP	After	PT	63.3182
Co-purified DTaP	After	PT	63.2972
Co-purified DTaP	After	PT	63.0572
Co-purified DTaP	After	PT	62.628
Co-purified DTaP	After	PT	61.5003
Co-purified DTaP	After	PT	60.6429
Co-purified DTaP	After	PT	59.8952
Co-purified DTaP	After	PT	58.8704
Co-purified DTaP	After	PT	58.8004
Co-purified DTaP	After	PT	58.7344
Co-purified DTaP	After	PT	58.2422
Co-purified DTaP	After	PT	58.1159
Co-purified DTaP	After	PT	58.013
Co-purified DTaP	After	PT	57.3199
Co-purified DTaP	After	PT	55.8587
Co-purified DTaP	After	PT	55.6679
Co-purified DTaP	After	PT	54.7648
Co-purified DTaP	After	PT	53.8197
Co-purified DTaP	After	PT	53.5549
Co-purified DTaP	After	PT	53.1651
Co-purified DTaP	After	PT	53.0154
Co-purified DTaP	After	PT	51.6219
Co-purified DTaP	After	PT	51.2378
Co-purified DTaP	After	PT	50.9753
Co-purified DTaP	After	PT	50.6096
Co-purified DTaP	After	PT	49.7482
Co-purified DTaP	After	PT	47.2116
Co-purified DTaP	After	PT	46.2665
Co-purified DTaP	After	PT	44.8009
Co-purified DTaP	After	PT	44.7758
Co-purified DTaP	After	PT	44.3791
Co-purified DTaP	After	PT	44.0555
Co-purified DTaP	After	PT	43.8876
Co-purified DTaP	After	PT	43.422
Co-purified DTaP	After	PT	42.464
Co-purified DTaP	After	PT	42.2181
Co-purified DTaP	After	PT	41.269
Co-purified DTaP	After	PT	40.8363
Co-purified DTaP	After	PT	40.7854
Co-purified DTaP	After	PT	40.3922
Co-purified DTaP	After	PT	40.323
Co-purified DTaP	After	PT	40.1197
Co-purified DTaP	After	PT	38.9691
Co-purified DTaP	After	PT	38.6348
Co-purified DTaP	After	PT	37.2518
Co-purified DTaP	After	PT	36.939
Co-purified DTaP	After	PT	36.3166
Co-purified DTaP	After	PT	36.2851
Co-purified DTaP	After	PT	35.9255
Co-purified DTaP	After	PT	35.7986
Co-purified DTaP	After	PT	35.7106
Co-purified DTaP	After	PT	35.4255
Co-purified DTaP	After	PT	34.2138
Co-purified DTaP	After	PT	34.1795
Co-purified DTaP	After	PT	34.0423
Co-purified DTaP	After	PT	33.8119
Co-purified DTaP	After	PT	33.7607
Co-purified DTaP	After	PT	33.6951
Co-purified DTaP	After	PT	33.6951
Co-purified DTaP	After	PT	33.6714
Co-purified DTaP	After	PT	33.0561
Co-purified DTaP	After	PT	32.3984
Co-purified DTaP	After	PT	32.2003
Co-purified DTaP	After	PT	31.7146
Co-purified DTaP	After	PT	31.4921
Co-purified DTaP	After	PT	31.3395
Co-purified DTaP	After	PT	30.9991
Co-purified DTaP	After	PT	30.7947
Co-purified DTaP	After	PT	30.6854
Co-purified DTaP	After	PT	29.6863
Co-purified DTaP	After	PT	29.1916
Co-purified DTaP	After	PT	29.0174
Co-purified DTaP	After	PT	28.1519
Co-purified DTaP	After	PT	27.8713
Co-purified DTaP	After	PT	27.7493
Co-purified DTaP	After	PT	27.4241
Co-purified DTaP	After	PT	26.9563
Co-purified DTaP	After	PT	26.5261
Co-purified DTaP	After	PT	26.0268
Co-purified DTaP	After	PT	25.2686
Co-purified DTaP	After	PT	25.192
Co-purified DTaP	After	PT	24.2733
Co-purified DTaP	After	PT	24.1947
Co-purified DTaP	After	PT	23.3288
Co-purified DTaP	After	PT	23.1566
Co-purified DTaP	After	PT	23.1118
Co-purified DTaP	After	PT	22.7066
Co-purified DTaP	After	PT	22.6798
Co-purified DTaP	After	PT	22.3646
Co-purified DTaP	After	PT	22.2387
Co-purified DTaP	After	PT	22.1187
Co-purified DTaP	After	PT	20.3958
Co-purified DTaP	After	PT	20.1413
Co-purified DTaP	After	PT	20.0087
Co-purified DTaP	After	PT	19.9849
Co-purified DTaP	After	PT	19.6378
Co-purified DTaP	After	PT	19.1753
Co-purified DTaP	After	PT	17.4937
Co-purified DTaP	After	PT	17.3301
Co-purified DTaP	After	PT	15.6658
Co-purified DTaP	After	PT	15.3258
Co-purified DTaP	After	PT	15.2743
Co-purified DTaP	After	PT	15.1713
Co-purified DTaP	After	PT	14.6819
Co-purified DTaP	After	PT	14.5177
Co-purified DTaP	After	PT	13.9702
Co-purified DTaP	After	PT	13.8437
Co-purified DTaP	After	PT	13.7805
Co-purified DTaP	After	PT	13.4305
Co-purified DTaP	After	PT	13.1591
Co-purified DTaP	After	PT	13.1532
Co-purified DTaP	After	PT	12.9112
Co-purified DTaP	After	PT	11.8789
Co-purified DTaP	After	PT	10.9291
Co-purified DTaP	After	PT	10.838
Co-purified DTaP	After	PT	10.2425
Co-purified DTaP	After	PT	9.81432
Co-purified DTaP	After	PT	9.6908
Co-purified DTaP	After	PT	9.45962
Co-purified DTaP	After	PT	9.01062
Co-purified DTaP	After	PT	8.64605
Co-purified DTaP	After	PT	7.98865
Co-purified DTaP	After	PT	7.9472
Co-purified DTaP	After	PT	7.87401
Co-purified DTaP	After	PT	6.9865
Co-purified DTaP	After	PT	5.94921
Co-purified DTaP	After	PT	5.91036
Co-purified DTaP	After	PT	3.07282
DT	Before	PT	118.369
DT	Before	PT	42.0282
DT	Before	PT	36.3568
DT	Before	PT	34.4224
DT	Before	PT	28.2336
DT	Before	PT	24.3117
DT	Before	PT	23.5832
DT	Before	PT	20.3705
DT	Before	PT	19.4167
DT	Before	PT	18.413
DT	Before	PT	17.9026
DT	Before	PT	17.3585
DT	Before	PT	16.8497
DT	Before	PT	16.2966
DT	Before	PT	15.2493
DT	Before	PT	15.01
DT	Before	PT	13.8251
DT	Before	PT	13.4311
DT	Before	PT	12.9049
DT	Before	PT	12.5227
DT	Before	PT	12.1221
DT	Before	PT	11.4211
DT	Before	PT	11.3893
DT	Before	PT	10.8323
DT	Before	PT	10.771
DT	Before	PT	10.5786
DT	Before	PT	10.4322
DT	Before	PT	10.2914
DT	Before	PT	9.36239
DT	Before	PT	9.25741
DT	Before	PT	9.21729
DT	Before	PT	9.18944
DT	Before	PT	8.79526
DT	Before	PT	8.72023
DT	Before	PT	8.04959
DT	Before	PT	7.83535
DT	Before	PT	7.64668
DT	Before	PT	7.43491
DT	Before	PT	7.39669
DT	Before	PT	7.24319
DT	Before	PT	7.1694
DT	Before	PT	7.15738
DT	Before	PT	6.21978
DT	Before	PT	5.55816
DT	Before	PT	5.40859
DT	Before	PT	5.34565
DT	Before	PT	5.01412
DT	Before	PT	4.96797
DT	Before	PT	4.70545
DT	Before	PT	4.55228
DT	Before	PT	4.53922
DT	Before	PT	4.53922
DT	Before	PT	4.49583
DT	Before	PT	4.41764
DT	Before	PT	4.23938
DT	Before	PT	4.20616
DT	Before	PT	4.15972
DT	Before	PT	4.11784
DT	Before	PT	4.05993
DT	Before	PT	3.99112
DT	Before	PT	3.91816
DT	Before	PT	3.82485
DT	Before	PT	3.8015
DT	Before	PT	3.75905
DT	Before	PT	3.72683
DT	Before	PT	3.61818
DT	Before	PT	3.54775
DT	Before	PT	3.44215
DT	Before	PT	3.41272
DT	Before	PT	3.24509
DT	Before	PT	3.21205
DT	Before	PT	3.12636
DT	Before	PT	2.97355
DT	Before	PT	2.83225
DT	Before	PT	2.73021
DT	Before	PT	2.70762
DT	Before	PT	2.66251
DT	Before	PT	2.65819
DT	Before	PT	2.6192
DT	Before	PT	2.51059
DT	Before	PT	2.51055
DT	Before	PT	2.49193
DT	Before	PT	2.3946
DT	Before	PT	2.33857
DT	Before	PT	2.28331
DT	Before	PT	2.2782
DT	Before	PT	2.26321
DT	Before	PT	2.21445
DT	Before	PT	2.04211
DT	Before	PT	1.89904
DT	Before	PT	1.89234
DT	Before	PT	1.87778
DT	Before	PT	1.79441
DT	Before	PT	1.78924
DT	Before	PT	1.78
DT	Before	PT	1.71798
DT	Before	PT	1.71269
DT	Before	PT	1.7081
DT	Before	PT	1.64957
DT	Before	PT	1.6454
DT	Before	PT	1.63591
DT	Before	PT	1.63288
DT	Before	PT	1.6042
DT	Before	PT	1.56815
DT	Before	PT	1.54085
DT	Before	PT	1.53101
DT	Before	PT	1.5096
DT	Before	PT	1.50102
DT	Before	PT	1.46723
DT	Before	PT	1.46123
DT	Before	PT	1.45037
DT	Before	PT	1.43798
DT	Before	PT	1.42099
DT	Before	PT	1.36612
DT	Before	PT	1.35036
DT	Before	PT	1.34084
DT	Before	PT	1.32943
DT	Before	PT	1.27457
DT	Before	PT	1.24356
DT	Before	PT	1.23895
DT	Before	PT	1.23788
DT	Before	PT	1.22872
DT	Before	PT	1.17483
DT	Before	PT	1.15648
DT	Before	PT	1.14003
DT	Before	PT	1.12535
DT	Before	PT	1.12023
DT	Before	PT	1.11921
DT	Before	PT	1.11381
DT	Before	PT	1.0984
DT	Before	PT	1.09135
DT	Before	PT	1.0776
DT	Before	PT	1.06378
DT	Before	PT	1.06248
DT	Before	PT	1.03986
DT	Before	PT	1.03009
DT	Before	PT	1.02574
DT	Before	PT	0.970791
DT	Before	PT	0.955707
DT	Before	PT	0.944816
DT	Before	PT	0.943939
DT	Before	PT	0.942339
DT	Before	PT	0.90713
DT	Before	PT	0.906319
DT	Before	PT	0.88794
DT	Before	PT	0.849559
DT	Before	PT	0.847589
DT	Before	PT	0.810313
DT	Before	PT	0.807194
DT	Before	PT	0.799391
DT	Before	PT	0.786123
DT	Before	PT	0.774554
DT	Before	PT	0.761506
DT	Before	PT	0.727963
DT	Before	PT	0.715166
DT	Before	PT	0.70927
DT	Before	PT	0.706072
DT	Before	PT	0.698772
DT	Before	PT	0.67169
DT	Before	PT	0.668096
DT	Before	PT	0.66506
DT	Before	PT	0.657694
DT	Before	PT	0.650329
DT	Before	PT	0.641491
DT	Before	PT	0.613983
DT	Before	PT	0.603735
DT	Before	PT	0.60227
DT	Before	PT	0.601731
DT	Before	PT	0.593777
DT	Before	PT	0.593483
DT	Before	PT	0.586159
DT	Before	PT	0.559774
DT	Before	PT	0.539238
DT	Before	PT	0.533548
DT	Before	PT	0.521622
DT	Before	PT	0.514877
DT	Before	PT	0.514428
DT	Before	PT	0.512094
DT	Before	PT	0.505457
DT	Before	PT	0.496477
DT	Before	PT	0.486383
DT	Before	PT	0.475186
DT	Before	PT	0.46924
DT	Before	PT	0.449246
DT	Before	PT	0.440721
DT	Before	PT	0.439248
DT	Before	PT	0.429363
DT	Before	PT	0.417132
DT	Before	PT	0.407614
DT	Before	PT	0.400007
DT	Before	PT	0.384216
DT	Before	PT	0.376417
DT	Before	PT	0.370479
DT	Before	PT	0.362403
DT	Before	PT	0.356553
DT	Before	PT	0.350246
DT	Before	PT	0.335831
DT	Before	PT	0.335389
DT	Before	PT	0.3314
DT	Before	PT	0.326926
DT	Before	PT	0.32549
DT	Before	PT	0.324751
DT	Before	PT	0.320994
DT	Before	PT	0.320994
DT	Before	PT	0.31951
DT	Before	PT	0.316622
DT	Before	PT	0.315883
DT	Before	PT	0.313666
DT	Before	PT	0.304668
DT	Before	PT	0.304053
DT	Before	PT	0.296305
DT	Before	PT	0.293798
DT	Before	PT	0.28109
DT	Before	PT	0.279628
DT	Before	PT	0.263027
DT	Before	PT	0.259613
DT	Before	PT	0.259613
DT	Before	PT	0.258129
DT	Before	PT	0.256269
DT	Before	PT	0.249222
DT	Before	PT	0.1
DT	Before	PT	0.1
DT	Before	PT	0.1
DT	Before	PT	0.1
DT	After	PT	303.141
DT	After	PT	87.9864
DT	After	PT	38.0805
DT	After	PT	32.8386
DT	After	PT	31.9544
DT	After	PT	29.5477
DT	After	PT	29.1505
DT	After	PT	24.6119
DT	After	PT	23.4271
DT	After	PT	22.8672
DT	After	PT	20.9407
DT	After	PT	20.0913
DT	After	PT	18.5819
DT	After	PT	18.4013
DT	After	PT	18.2383
DT	After	PT	17.8988
DT	After	PT	17.5425
DT	After	PT	17.1612
DT	After	PT	16.9962
DT	After	PT	16.2831
DT	After	PT	15.9
DT	After	PT	15.1388
DT	After	PT	14.4305
DT	After	PT	14.402
DT	After	PT	14.0173
DT	After	PT	13.369
DT	After	PT	12.712
DT	After	PT	12.1876
DT	After	PT	12.0818
DT	After	PT	11.9357
DT	After	PT	11.9266
DT	After	PT	11.3162
DT	After	PT	11.0845
DT	After	PT	10.8528
DT	After	PT	10.7707
DT	After	PT	10.3191
DT	After	PT	10.2867
DT	After	PT	9.81385
DT	After	PT	9.2488
DT	After	PT	9.17428
DT	After	PT	8.94545
DT	After	PT	8.10835
DT	After	PT	7.60733
DT	After	PT	7.50981
DT	After	PT	6.91481
DT	After	PT	6.84978
DT	After	PT	5.68136
DT	After	PT	5.66295
DT	After	PT	5.45287
DT	After	PT	5.44114
DT	After	PT	5.41983
DT	After	PT	5.3956
DT	After	PT	5.29434
DT	After	PT	5.22944
DT	After	PT	5.22597
DT	After	PT	5.2052
DT	After	PT	5.16495
DT	After	PT	5.12473
DT	After	PT	5.11639
DT	After	PT	5.00234
DT	After	PT	4.88785
DT	After	PT	4.78282
DT	After	PT	4.73984
DT	After	PT	4.71865
DT	After	PT	4.60194
DT	After	PT	4.59131
DT	After	PT	4.50227
DT	After	PT	4.29265
DT	After	PT	4.23196
DT	After	PT	3.98394
DT	After	PT	3.96674
DT	After	PT	3.87811
DT	After	PT	3.80519
DT	After	PT	3.71955
DT	After	PT	3.56073
DT	After	PT	3.55076
DT	After	PT	3.44791
DT	After	PT	3.22626
DT	After	PT	3.17534
DT	After	PT	3.17133
DT	After	PT	3.04296
DT	After	PT	2.9388
DT	After	PT	2.91687
DT	After	PT	2.88188
DT	After	PT	2.87138
DT	After	PT	2.77712
DT	After	PT	2.74521
DT	After	PT	2.71407
DT	After	PT	2.66806
DT	After	PT	2.61033
DT	After	PT	2.59403
DT	After	PT	2.59086
DT	After	PT	2.57558
DT	After	PT	2.55236
DT	After	PT	2.48878
DT	After	PT	2.35496
DT	After	PT	2.22878
DT	After	PT	2.16402
DT	After	PT	2.08359
DT	After	PT	1.91518
DT	After	PT	1.90804
DT	After	PT	1.75816
DT	After	PT	1.70771
DT	After	PT	1.61857
DT	After	PT	1.60574
DT	After	PT	1.59231
DT	After	PT	1.54525
DT	After	PT	1.53223
DT	After	PT	1.491
DT	After	PT	1.4547
DT	After	PT	1.44077
DT	After	PT	1.39672
DT	After	PT	1.32231
DT	After	PT	1.3161
DT	After	PT	1.30511
DT	After	PT	1.28922
DT	After	PT	1.26188
DT	After	PT	1.25604
DT	After	PT	1.25604
DT	After	PT	0.6
DT	After	PT	0.6
DT	After	PT	0.6
DT	After	PT	0.6
DT	After	PT	0.6
DT	After	PT	0.6
DT	After	PT	0.6
DT	After	PT	0.6
DT	After	PT	0.6
DT	After	PT	0.6
DT	After	PT	0.6
DT	After	PT	0.6
DT	After	PT	0.6
DT	After	PT	0.6
DT	After	PT	0.6
DT	After	PT	0.6
DT	After	PT	0.6
DT	After	PT	0.6
DT	After	PT	0.6
DT	After	PT	0.6
DT	After	PT	0.6
DT	After	PT	0.6
DT	After	PT	0.6
DT	After	PT	0.6
DT	After	PT	0.6
DT	After	PT	0.6
DT	After	PT	0.6
DT	After	PT	0.6
DT	After	PT	0.6
DT	After	PT	0.6
DT	After	PT	0.6
DT	After	PT	0.6
DT	After	PT	0.6
DT	After	PT	0.6
DT	After	PT	0.6
DT	After	PT	0.6
DT	After	PT	0.6
DT	After	PT	0.6
DT	After	PT	0.6
DT	After	PT	0.6
DT	After	PT	0.6
DT	After	PT	0.6
DT	After	PT	0.6
DT	After	PT	0.6
DT	After	PT	0.6
DT	After	PT	0.6
DT	After	PT	0.6
DT	After	PT	0.6
DT	After	PT	0.6
DT	After	PT	0.6
DT	After	PT	0.6
DT	After	PT	0.6
DT	After	PT	0.6
DT	After	PT	0.6
DT	After	PT	0.6
DT	After	PT	0.6
DT	After	PT	0.6
DT	After	PT	0.6
DT	After	PT	0.6
DT	After	PT	0.6
DT	After	PT	0.6
DT	After	PT	0.6
DT	After	PT	0.6
DT	After	PT	0.6
DT	After	PT	0.6
DT	After	PT	0.6
DT	After	PT	0.6
DT	After	PT	0.6
DT	After	PT	0.6
DT	After	PT	0.6
DT	After	PT	0.6
DT	After	PT	0.6
DT	After	PT	0.6
DT	After	PT	0.6
DT	After	PT	0.6
DT	After	PT	0.6
DT	After	PT	0.6
DT	After	PT	0.6
DT	After	PT	0.6
DT	After	PT	0.6
DT	After	PT	0.6
DT	After	PT	0.6
DT	After	PT	0.6
DT	After	PT	0.6
DT	After	PT	0.6
DT	After	PT	0.6
DT	After	PT	0.6
DT	After	PT	0.6
DT	After	PT	0.6
DT	After	PT	0.6
DT	After	PT	0.6
DT	After	PT	0.6
DT	After	PT	0.6
DT	After	PT	0.6
DT	After	PT	0.6
DT	After	PT	0.6
DT	After	PT	0.6
DT	After	PT	0.6
DT	After	PT	0.6
DT	After	PT	0.6
DT	After	PT	0.6
DT	After	PT	0.6
DT	After	PT	0.6
DT	After	PT	0.6
DT	After	PT	0.6
Co-purified DTaP	Before	FHA	511.304
Co-purified DTaP	Before	FHA	389.684
Co-purified DTaP	Before	FHA	271.458
Co-purified DTaP	Before	FHA	256.951
Co-purified DTaP	Before	FHA	179.63
Co-purified DTaP	Before	FHA	172.173
Co-purified DTaP	Before	FHA	142.856
Co-purified DTaP	Before	FHA	142.588
Co-purified DTaP	Before	FHA	139.437
Co-purified DTaP	Before	FHA	132.258
Co-purified DTaP	Before	FHA	116.055
Co-purified DTaP	Before	FHA	113.51
Co-purified DTaP	Before	FHA	108.323
Co-purified DTaP	Before	FHA	100.81
Co-purified DTaP	Before	FHA	93.8581
Co-purified DTaP	Before	FHA	92.208
Co-purified DTaP	Before	FHA	92.0711
Co-purified DTaP	Before	FHA	91.4579
Co-purified DTaP	Before	FHA	88.2321
Co-purified DTaP	Before	FHA	87.5166
Co-purified DTaP	Before	FHA	84.8548
Co-purified DTaP	Before	FHA	81.9264
Co-purified DTaP	Before	FHA	81.531
Co-purified DTaP	Before	FHA	81.4848
Co-purified DTaP	Before	FHA	79.2794
Co-purified DTaP	Before	FHA	77.9217
Co-purified DTaP	Before	FHA	76.9856
Co-purified DTaP	Before	FHA	73.5751
Co-purified DTaP	Before	FHA	66.9617
Co-purified DTaP	Before	FHA	65.9417
Co-purified DTaP	Before	FHA	65.6022
Co-purified DTaP	Before	FHA	64.5488
Co-purified DTaP	Before	FHA	63.3528
Co-purified DTaP	Before	FHA	62.0674
Co-purified DTaP	Before	FHA	61.5357
Co-purified DTaP	Before	FHA	60.8277
Co-purified DTaP	Before	FHA	58.8736
Co-purified DTaP	Before	FHA	57.6327
Co-purified DTaP	Before	FHA	56.7069
Co-purified DTaP	Before	FHA	56.3224
Co-purified DTaP	Before	FHA	53.8452
Co-purified DTaP	Before	FHA	53.3401
Co-purified DTaP	Before	FHA	52.9096
Co-purified DTaP	Before	FHA	52.5868
Co-purified DTaP	Before	FHA	52.5326
Co-purified DTaP	Before	FHA	52.1493
Co-purified DTaP	Before	FHA	52.1329
Co-purified DTaP	Before	FHA	51.8831
Co-purified DTaP	Before	FHA	51.8157
Co-purified DTaP	Before	FHA	51.6577
Co-purified DTaP	Before	FHA	51.0795
Co-purified DTaP	Before	FHA	49.7575
Co-purified DTaP	Before	FHA	46.9087
Co-purified DTaP	Before	FHA	46.4555
Co-purified DTaP	Before	FHA	45.3192
Co-purified DTaP	Before	FHA	44.03
Co-purified DTaP	Before	FHA	43.523
Co-purified DTaP	Before	FHA	41.5871
Co-purified DTaP	Before	FHA	41.1697
Co-purified DTaP	Before	FHA	40.2467
Co-purified DTaP	Before	FHA	35.9927
Co-purified DTaP	Before	FHA	34.7179
Co-purified DTaP	Before	FHA	34.7069
Co-purified DTaP	Before	FHA	33.6493
Co-purified DTaP	Before	FHA	33.1995
Co-purified DTaP	Before	FHA	31.5952
Co-purified DTaP	Before	FHA	31.1503
Co-purified DTaP	Before	FHA	30.5335
Co-purified DTaP	Before	FHA	28.5733
Co-purified DTaP	Before	FHA	27.9644
Co-purified DTaP	Before	FHA	27.8973
Co-purified DTaP	Before	FHA	27.8021
Co-purified DTaP	Before	FHA	27.7024
Co-purified DTaP	Before	FHA	26.2599
Co-purified DTaP	Before	FHA	25.0623
Co-purified DTaP	Before	FHA	24.7537
Co-purified DTaP	Before	FHA	24.7373
Co-purified DTaP	Before	FHA	24.7138
Co-purified DTaP	Before	FHA	24.2892
Co-purified DTaP	Before	FHA	23.8201
Co-purified DTaP	Before	FHA	22.9812
Co-purified DTaP	Before	FHA	22.9583
Co-purified DTaP	Before	FHA	22.2792
Co-purified DTaP	Before	FHA	21.6445
Co-purified DTaP	Before	FHA	20.2951
Co-purified DTaP	Before	FHA	19.8228
Co-purified DTaP	Before	FHA	19.2224
Co-purified DTaP	Before	FHA	19.1144
Co-purified DTaP	Before	FHA	19.1116
Co-purified DTaP	Before	FHA	19.0551
Co-purified DTaP	Before	FHA	18.2195
Co-purified DTaP	Before	FHA	18.2004
Co-purified DTaP	Before	FHA	18.0449
Co-purified DTaP	Before	FHA	17.2914
Co-purified DTaP	Before	FHA	17.2272
Co-purified DTaP	Before	FHA	16.8885
Co-purified DTaP	Before	FHA	16.818
Co-purified DTaP	Before	FHA	16.5709
Co-purified DTaP	Before	FHA	16.1136
Co-purified DTaP	Before	FHA	15.9151
Co-purified DTaP	Before	FHA	15.7602
Co-purified DTaP	Before	FHA	15.7297
Co-purified DTaP	Before	FHA	15.6504
Co-purified DTaP	Before	FHA	15.6452
Co-purified DTaP	Before	FHA	15.2757
Co-purified DTaP	Before	FHA	14.9085
Co-purified DTaP	Before	FHA	14.8257
Co-purified DTaP	Before	FHA	14.7526
Co-purified DTaP	Before	FHA	14.5894
Co-purified DTaP	Before	FHA	14.1276
Co-purified DTaP	Before	FHA	13.5625
Co-purified DTaP	Before	FHA	13.4529
Co-purified DTaP	Before	FHA	12.9791
Co-purified DTaP	Before	FHA	12.9357
Co-purified DTaP	Before	FHA	12.6746
Co-purified DTaP	Before	FHA	12.2431
Co-purified DTaP	Before	FHA	12.135
Co-purified DTaP	Before	FHA	11.9718
Co-purified DTaP	Before	FHA	11.8553
Co-purified DTaP	Before	FHA	11.6209
Co-purified DTaP	Before	FHA	11.4697
Co-purified DTaP	Before	FHA	11.3631
Co-purified DTaP	Before	FHA	11.2799
Co-purified DTaP	Before	FHA	11.2633
Co-purified DTaP	Before	FHA	11.1847
Co-purified DTaP	Before	FHA	11.0256
Co-purified DTaP	Before	FHA	10.6839
Co-purified DTaP	Before	FHA	10.423
Co-purified DTaP	Before	FHA	10.4032
Co-purified DTaP	Before	FHA	10.3268
Co-purified DTaP	Before	FHA	10.1788
Co-purified DTaP	Before	FHA	10.1356
Co-purified DTaP	Before	FHA	10.012
Co-purified DTaP	Before	FHA	9.99186
Co-purified DTaP	Before	FHA	9.94889
Co-purified DTaP	Before	FHA	9.79956
Co-purified DTaP	Before	FHA	9.61018
Co-purified DTaP	Before	FHA	9.55852
Co-purified DTaP	Before	FHA	9.20711
Co-purified DTaP	Before	FHA	8.90591
Co-purified DTaP	Before	FHA	8.88661
Co-purified DTaP	Before	FHA	8.85993
Co-purified DTaP	Before	FHA	8.73157
Co-purified DTaP	Before	FHA	8.27082
Co-purified DTaP	Before	FHA	8.00897
Co-purified DTaP	Before	FHA	7.70991
Co-purified DTaP	Before	FHA	7.56201
Co-purified DTaP	Before	FHA	7.25223
Co-purified DTaP	Before	FHA	7.15807
Co-purified DTaP	Before	FHA	7.0435
Co-purified DTaP	Before	FHA	7.01887
Co-purified DTaP	Before	FHA	6.89668
Co-purified DTaP	Before	FHA	6.7298
Co-purified DTaP	Before	FHA	6.72717
Co-purified DTaP	Before	FHA	6.53163
Co-purified DTaP	Before	FHA	6.37936
Co-purified DTaP	Before	FHA	6.35497
Co-purified DTaP	Before	FHA	6.23753
Co-purified DTaP	Before	FHA	6.17892
Co-purified DTaP	Before	FHA	6.14321
Co-purified DTaP	Before	FHA	5.95487
Co-purified DTaP	Before	FHA	5.89023
Co-purified DTaP	Before	FHA	5.88702
Co-purified DTaP	Before	FHA	5.68154
Co-purified DTaP	Before	FHA	5.52622
Co-purified DTaP	Before	FHA	5.34666
Co-purified DTaP	Before	FHA	5.29627
Co-purified DTaP	Before	FHA	5.27942
Co-purified DTaP	Before	FHA	5.20327
Co-purified DTaP	Before	FHA	5.02524
Co-purified DTaP	Before	FHA	4.94692
Co-purified DTaP	Before	FHA	4.92988
Co-purified DTaP	Before	FHA	4.9027
Co-purified DTaP	Before	FHA	4.85113
Co-purified DTaP	Before	FHA	4.65339
Co-purified DTaP	Before	FHA	4.52987
Co-purified DTaP	Before	FHA	4.33697
Co-purified DTaP	Before	FHA	4.25706
Co-purified DTaP	Before	FHA	3.83692
Co-purified DTaP	Before	FHA	3.64536
Co-purified DTaP	Before	FHA	3.52888
Co-purified DTaP	Before	FHA	3.3452
Co-purified DTaP	Before	FHA	3.12444
Co-purified DTaP	Before	FHA	3.07973
Co-purified DTaP	Before	FHA	3.02804
Co-purified DTaP	Before	FHA	3.00708
Co-purified DTaP	Before	FHA	2.99745
Co-purified DTaP	Before	FHA	2.91433
Co-purified DTaP	Before	FHA	2.80611
Co-purified DTaP	Before	FHA	2.62183
Co-purified DTaP	Before	FHA	2.41553
Co-purified DTaP	Before	FHA	2.41327
Co-purified DTaP	Before	FHA	2.33058
Co-purified DTaP	Before	FHA	2.31711
Co-purified DTaP	Before	FHA	2.22765
Co-purified DTaP	Before	FHA	2.13091
Co-purified DTaP	Before	FHA	2.1118
Co-purified DTaP	Before	FHA	2.0462
Co-purified DTaP	Before	FHA	2.02232
Co-purified DTaP	Before	FHA	2.00376
Co-purified DTaP	Before	FHA	1.88624
Co-purified DTaP	Before	FHA	1.87546
Co-purified DTaP	Before	FHA	1.73055
Co-purified DTaP	Before	FHA	1.69957
Co-purified DTaP	Before	FHA	1.63227
Co-purified DTaP	Before	FHA	1.59143
Co-purified DTaP	Before	FHA	1.56252
Co-purified DTaP	Before	FHA	1.50896
Co-purified DTaP	Before	FHA	1.45726
Co-purified DTaP	Before	FHA	1.40444
Co-purified DTaP	Before	FHA	1.25601
Co-purified DTaP	Before	FHA	1.16056
Co-purified DTaP	Before	FHA	1.03408
Co-purified DTaP	Before	FHA	0.722816
Co-purified DTaP	Before	FHA	0.646365
Co-purified DTaP	Before	FHA	0.615402
Co-purified DTaP	Before	FHA	0.587764
Co-purified DTaP	Before	FHA	0.577916
Co-purified DTaP	Before	FHA	0.565365
Co-purified DTaP	Before	FHA	0.418155
Co-purified DTaP	Before	FHA	0.415887
Co-purified DTaP	Before	FHA	0.381403
Co-purified DTaP	Before	FHA	0.381403
Co-purified DTaP	Before	FHA	0.374667
Co-purified DTaP	Before	FHA	0.362868
Co-purified DTaP	Before	FHA	0.36027
Co-purified DTaP	Before	FHA	0.33558
Co-purified DTaP	Before	FHA	0.290989
Co-purified DTaP	Before	FHA	0.15
Co-purified DTaP	Before	FHA	0.15
Co-purified DTaP	Before	FHA	0.15
Co-purified DTaP	Before	FHA	0.15
Co-purified DTaP	Before	FHA	0.15
Co-purified DTaP	Before	FHA	0.15
Co-purified DTaP	After	FHA	720.403
Co-purified DTaP	After	FHA	665.4
Co-purified DTaP	After	FHA	577.666
Co-purified DTaP	After	FHA	537.322
Co-purified DTaP	After	FHA	523.224
Co-purified DTaP	After	FHA	509.552
Co-purified DTaP	After	FHA	507.344
Co-purified DTaP	After	FHA	507.088
Co-purified DTaP	After	FHA	472.215
Co-purified DTaP	After	FHA	455.444
Co-purified DTaP	After	FHA	451.334
Co-purified DTaP	After	FHA	443.305
Co-purified DTaP	After	FHA	417.808
Co-purified DTaP	After	FHA	414.155
Co-purified DTaP	After	FHA	372.275
Co-purified DTaP	After	FHA	366.267
Co-purified DTaP	After	FHA	341.841
Co-purified DTaP	After	FHA	334.476
Co-purified DTaP	After	FHA	330.415
Co-purified DTaP	After	FHA	317.543
Co-purified DTaP	After	FHA	314.272
Co-purified DTaP	After	FHA	298.431
Co-purified DTaP	After	FHA	294.491
Co-purified DTaP	After	FHA	293.646
Co-purified DTaP	After	FHA	272.788
Co-purified DTaP	After	FHA	263.713
Co-purified DTaP	After	FHA	263.252
Co-purified DTaP	After	FHA	262.091
Co-purified DTaP	After	FHA	257.057
Co-purified DTaP	After	FHA	248.355
Co-purified DTaP	After	FHA	244.601
Co-purified DTaP	After	FHA	244.162
Co-purified DTaP	After	FHA	243.131
Co-purified DTaP	After	FHA	242.472
Co-purified DTaP	After	FHA	239.167
Co-purified DTaP	After	FHA	238.074
Co-purified DTaP	After	FHA	232.458
Co-purified DTaP	After	FHA	229.184
Co-purified DTaP	After	FHA	228.453
Co-purified DTaP	After	FHA	226.701
Co-purified DTaP	After	FHA	225.847
Co-purified DTaP	After	FHA	221.106
Co-purified DTaP	After	FHA	218.549
Co-purified DTaP	After	FHA	212.498
Co-purified DTaP	After	FHA	210.963
Co-purified DTaP	After	FHA	210.326
Co-purified DTaP	After	FHA	210.1
Co-purified DTaP	After	FHA	209.043
Co-purified DTaP	After	FHA	205.889
Co-purified DTaP	After	FHA	204.984
Co-purified DTaP	After	FHA	203.971
Co-purified DTaP	After	FHA	201.843
Co-purified DTaP	After	FHA	201.745
Co-purified DTaP	After	FHA	199.089
Co-purified DTaP	After	FHA	198.567
Co-purified DTaP	After	FHA	197.889
Co-purified DTaP	After	FHA	195.403
Co-purified DTaP	After	FHA	194.804
Co-purified DTaP	After	FHA	192.787
Co-purified DTaP	After	FHA	192.526
Co-purified DTaP	After	FHA	191.865
Co-purified DTaP	After	FHA	191.664
Co-purified DTaP	After	FHA	189.882
Co-purified DTaP	After	FHA	185.91
Co-purified DTaP	After	FHA	185.428
Co-purified DTaP	After	FHA	184.517
Co-purified DTaP	After	FHA	179.922
Co-purified DTaP	After	FHA	178.193
Co-purified DTaP	After	FHA	177.968
Co-purified DTaP	After	FHA	177.863
Co-purified DTaP	After	FHA	177.739
Co-purified DTaP	After	FHA	173.672
Co-purified DTaP	After	FHA	172.92
Co-purified DTaP	After	FHA	172.476
Co-purified DTaP	After	FHA	172.054
Co-purified DTaP	After	FHA	171.893
Co-purified DTaP	After	FHA	171.407
Co-purified DTaP	After	FHA	170.932
Co-purified DTaP	After	FHA	168.763
Co-purified DTaP	After	FHA	166.864
Co-purified DTaP	After	FHA	165.777
Co-purified DTaP	After	FHA	165.354
Co-purified DTaP	After	FHA	164.387
Co-purified DTaP	After	FHA	163.887
Co-purified DTaP	After	FHA	163.374
Co-purified DTaP	After	FHA	163.116
Co-purified DTaP	After	FHA	161.584
Co-purified DTaP	After	FHA	161.568
Co-purified DTaP	After	FHA	161.185
Co-purified DTaP	After	FHA	157.257
Co-purified DTaP	After	FHA	152.66
Co-purified DTaP	After	FHA	152.61
Co-purified DTaP	After	FHA	149.84
Co-purified DTaP	After	FHA	149.574
Co-purified DTaP	After	FHA	148.909
Co-purified DTaP	After	FHA	148.8
Co-purified DTaP	After	FHA	146.768
Co-purified DTaP	After	FHA	145.018
Co-purified DTaP	After	FHA	143.104
Co-purified DTaP	After	FHA	141.241
Co-purified DTaP	After	FHA	140.494
Co-purified DTaP	After	FHA	139.731
Co-purified DTaP	After	FHA	137.457
Co-purified DTaP	After	FHA	134.816
Co-purified DTaP	After	FHA	134.809
Co-purified DTaP	After	FHA	134.654
Co-purified DTaP	After	FHA	133.3
Co-purified DTaP	After	FHA	132.837
Co-purified DTaP	After	FHA	132.782
Co-purified DTaP	After	FHA	132.424
Co-purified DTaP	After	FHA	131.569
Co-purified DTaP	After	FHA	131.033
Co-purified DTaP	After	FHA	130.387
Co-purified DTaP	After	FHA	127.306
Co-purified DTaP	After	FHA	127.084
Co-purified DTaP	After	FHA	126.859
Co-purified DTaP	After	FHA	125.593
Co-purified DTaP	After	FHA	123.897
Co-purified DTaP	After	FHA	123.592
Co-purified DTaP	After	FHA	123.47
Co-purified DTaP	After	FHA	122.02
Co-purified DTaP	After	FHA	120.47
Co-purified DTaP	After	FHA	120.056
Co-purified DTaP	After	FHA	119.874
Co-purified DTaP	After	FHA	118.235
Co-purified DTaP	After	FHA	118.116
Co-purified DTaP	After	FHA	118.11
Co-purified DTaP	After	FHA	117.719
Co-purified DTaP	After	FHA	116.895
Co-purified DTaP	After	FHA	116.313
Co-purified DTaP	After	FHA	116.016
Co-purified DTaP	After	FHA	114.745
Co-purified DTaP	After	FHA	114.728
Co-purified DTaP	After	FHA	114.604
Co-purified DTaP	After	FHA	113.061
Co-purified DTaP	After	FHA	112.923
Co-purified DTaP	After	FHA	112.75
Co-purified DTaP	After	FHA	112.427
Co-purified DTaP	After	FHA	112.332
Co-purified DTaP	After	FHA	106.417
Co-purified DTaP	After	FHA	106.128
Co-purified DTaP	After	FHA	105.619
Co-purified DTaP	After	FHA	105.569
Co-purified DTaP	After	FHA	105.186
Co-purified DTaP	After	FHA	104.902
Co-purified DTaP	After	FHA	104.547
Co-purified DTaP	After	FHA	104.415
Co-purified DTaP	After	FHA	102.586
Co-purified DTaP	After	FHA	101.638
Co-purified DTaP	After	FHA	99.0591
Co-purified DTaP	After	FHA	98.9122
Co-purified DTaP	After	FHA	98.3367
Co-purified DTaP	After	FHA	94.7028
Co-purified DTaP	After	FHA	94.6805
Co-purified DTaP	After	FHA	94.1279
Co-purified DTaP	After	FHA	93.1072
Co-purified DTaP	After	FHA	91.3245
Co-purified DTaP	After	FHA	90.4767
Co-purified DTaP	After	FHA	90.2113
Co-purified DTaP	After	FHA	90.0323
Co-purified DTaP	After	FHA	89.1603
Co-purified DTaP	After	FHA	88.7589
Co-purified DTaP	After	FHA	88.5087
Co-purified DTaP	After	FHA	87.5943
Co-purified DTaP	After	FHA	87.4478
Co-purified DTaP	After	FHA	87.3194
Co-purified DTaP	After	FHA	85.9626
Co-purified DTaP	After	FHA	84.5602
Co-purified DTaP	After	FHA	83.9697
Co-purified DTaP	After	FHA	83.7317
Co-purified DTaP	After	FHA	82.7221
Co-purified DTaP	After	FHA	80.0945
Co-purified DTaP	After	FHA	79.9001
Co-purified DTaP	After	FHA	79.35
Co-purified DTaP	After	FHA	78.8873
Co-purified DTaP	After	FHA	77.113
Co-purified DTaP	After	FHA	76.1677
Co-purified DTaP	After	FHA	74.6386
Co-purified DTaP	After	FHA	73.7109
Co-purified DTaP	After	FHA	73.3508
Co-purified DTaP	After	FHA	72.6777
Co-purified DTaP	After	FHA	72.1399
Co-purified DTaP	After	FHA	71.3505
Co-purified DTaP	After	FHA	70.0154
Co-purified DTaP	After	FHA	68.3069
Co-purified DTaP	After	FHA	68.1961
Co-purified DTaP	After	FHA	67.7451
Co-purified DTaP	After	FHA	67.671
Co-purified DTaP	After	FHA	66.4242
Co-purified DTaP	After	FHA	65.7781
Co-purified DTaP	After	FHA	64.9219
Co-purified DTaP	After	FHA	64.7973
Co-purified DTaP	After	FHA	62.7413
Co-purified DTaP	After	FHA	62.707
Co-purified DTaP	After	FHA	62.2199
Co-purified DTaP	After	FHA	61.9348
Co-purified DTaP	After	FHA	61.9294
Co-purified DTaP	After	FHA	61.0999
Co-purified DTaP	After	FHA	60.1135
Co-purified DTaP	After	FHA	59.7129
Co-purified DTaP	After	FHA	54.2055
Co-purified DTaP	After	FHA	53.4333
Co-purified DTaP	After	FHA	52.5622
Co-purified DTaP	After	FHA	52.3726
Co-purified DTaP	After	FHA	51.0585
Co-purified DTaP	After	FHA	47.6081
Co-purified DTaP	After	FHA	47.5764
Co-purified DTaP	After	FHA	46.9128
Co-purified DTaP	After	FHA	43.4198
Co-purified DTaP	After	FHA	41.8354
Co-purified DTaP	After	FHA	41.5668
Co-purified DTaP	After	FHA	41.1042
Co-purified DTaP	After	FHA	40.0962
Co-purified DTaP	After	FHA	38.0294
Co-purified DTaP	After	FHA	37.7532
Co-purified DTaP	After	FHA	36.6298
Co-purified DTaP	After	FHA	33.0203
Co-purified DTaP	After	FHA	32.4075
Co-purified DTaP	After	FHA	32.1621
Co-purified DTaP	After	FHA	31.89
Co-purified DTaP	After	FHA	30.998
Co-purified DTaP	After	FHA	28.7479
Co-purified DTaP	After	FHA	27.8979
Co-purified DTaP	After	FHA	25.7455
Co-purified DTaP	After	FHA	25.4306
Co-purified DTaP	After	FHA	24.1491
Co-purified DTaP	After	FHA	22.8052
Co-purified DTaP	After	FHA	22.4834
Co-purified DTaP	After	FHA	19.4066
Co-purified DTaP	After	FHA	17.1845
Co-purified DTaP	After	FHA	10.7995
Co-purified DTaP	After	FHA	8.57018
Co-purified DTaP	After	FHA	4.77839
Co-purified DTaP	After	FHA	2.26626
DT	Before	FHA	208.133
DT	Before	FHA	143.225
DT	Before	FHA	133.053
DT	Before	FHA	118.918
DT	Before	FHA	114.675
DT	Before	FHA	106.049
DT	Before	FHA	105.737
DT	Before	FHA	105.294
DT	Before	FHA	104.132
DT	Before	FHA	96.5906
DT	Before	FHA	94.3187
DT	Before	FHA	93.0314
DT	Before	FHA	86.0927
DT	Before	FHA	79.0807
DT	Before	FHA	77.4106
DT	Before	FHA	75.8848
DT	Before	FHA	74.0769
DT	Before	FHA	73.4916
DT	Before	FHA	72.0771
DT	Before	FHA	71.4088
DT	Before	FHA	71.1815
DT	Before	FHA	69.5259
DT	Before	FHA	68.6179
DT	Before	FHA	63.35
DT	Before	FHA	60.7363
DT	Before	FHA	59.8483
DT	Before	FHA	58.6792
DT	Before	FHA	57.9422
DT	Before	FHA	55.2854
DT	Before	FHA	52.7735
DT	Before	FHA	52.3609
DT	Before	FHA	50.9613
DT	Before	FHA	50.906
DT	Before	FHA	50.4997
DT	Before	FHA	50.4397
DT	Before	FHA	50.2588
DT	Before	FHA	49.173
DT	Before	FHA	48.9407
DT	Before	FHA	47.3335
DT	Before	FHA	46.4306
DT	Before	FHA	45.3667
DT	Before	FHA	45.074
DT	Before	FHA	33.2297
DT	Before	FHA	33.1006
DT	Before	FHA	31.8372
DT	Before	FHA	31.5206
DT	Before	FHA	31.3353
DT	Before	FHA	30.553
DT	Before	FHA	30.4864
DT	Before	FHA	29.4987
DT	Before	FHA	29.3114
DT	Before	FHA	28.6577
DT	Before	FHA	28.4658
DT	Before	FHA	26.5066
DT	Before	FHA	25.6635
DT	Before	FHA	25.6531
DT	Before	FHA	25.1832
DT	Before	FHA	24.8168
DT	Before	FHA	24.3677
DT	Before	FHA	23.443
DT	Before	FHA	23.2656
DT	Before	FHA	22.8007
DT	Before	FHA	22.3931
DT	Before	FHA	21.5405
DT	Before	FHA	21.39
DT	Before	FHA	20.9806
DT	Before	FHA	20.709
DT	Before	FHA	20.0162
DT	Before	FHA	20.0023
DT	Before	FHA	19.8506
DT	Before	FHA	19.7477
DT	Before	FHA	19.4693
DT	Before	FHA	19.3069
DT	Before	FHA	19.0554
DT	Before	FHA	18.9427
DT	Before	FHA	18.787
DT	Before	FHA	18.7122
DT	Before	FHA	18.4942
DT	Before	FHA	18.2099
DT	Before	FHA	18.0224
DT	Before	FHA	17.9922
DT	Before	FHA	17.8834
DT	Before	FHA	17.6603
DT	Before	FHA	17.2872
DT	Before	FHA	17.1101
DT	Before	FHA	16.7741
DT	Before	FHA	16.5658
DT	Before	FHA	16.0104
DT	Before	FHA	15.8846
DT	Before	FHA	15.7839
DT	Before	FHA	15.0453
DT	Before	FHA	14.9356
DT	Before	FHA	14.5704
DT	Before	FHA	14.5049
DT	Before	FHA	14.4898
DT	Before	FHA	14.3687
DT	Before	FHA	13.9144
DT	Before	FHA	13.3743
DT	Before	FHA	12.6905
DT	Before	FHA	12.6105
DT	Before	FHA	12.4707
DT	Before	FHA	12.3522
DT	Before	FHA	12.3505
DT	Before	FHA	12.1288
DT	Before	FHA	12.0151
DT	Before	FHA	11.9469
DT	Before	FHA	11.9352
DT	Before	FHA	11.7963
DT	Before	FHA	11.7207
DT	Before	FHA	11.7091
DT	Before	FHA	11.438
DT	Before	FHA	11.4288
DT	Before	FHA	11.4272
DT	Before	FHA	11.3056
DT	Before	FHA	11.2466
DT	Before	FHA	11.2433
DT	Before	FHA	11.0341
DT	Before	FHA	11.0164
DT	Before	FHA	10.9813
DT	Before	FHA	10.9252
DT	Before	FHA	10.8336
DT	Before	FHA	10.7296
DT	Before	FHA	10.6401
DT	Before	FHA	10.6363
DT	Before	FHA	10.6032
DT	Before	FHA	10.5313
DT	Before	FHA	10.3054
DT	Before	FHA	10.2373
DT	Before	FHA	10.2147
DT	Before	FHA	10.0308
DT	Before	FHA	9.71336
DT	Before	FHA	9.61773
DT	Before	FHA	9.56501
DT	Before	FHA	9.52228
DT	Before	FHA	9.13345
DT	Before	FHA	9.12589
DT	Before	FHA	8.86823
DT	Before	FHA	8.39894
DT	Before	FHA	8.23904
DT	Before	FHA	8.09938
DT	Before	FHA	8.06167
DT	Before	FHA	7.78239
DT	Before	FHA	7.63966
DT	Before	FHA	7.5774
DT	Before	FHA	7.49834
DT	Before	FHA	7.46863
DT	Before	FHA	7.4052
DT	Before	FHA	7.34413
DT	Before	FHA	7.15333
DT	Before	FHA	7.09826
DT	Before	FHA	6.89526
DT	Before	FHA	6.77694
DT	Before	FHA	6.62833
DT	Before	FHA	6.56945
DT	Before	FHA	6.22078
DT	Before	FHA	6.15746
DT	Before	FHA	5.98268
DT	Before	FHA	5.87516
DT	Before	FHA	5.79142
DT	Before	FHA	5.74196
DT	Before	FHA	5.6681
DT	Before	FHA	5.66428
DT	Before	FHA	5.62726
DT	Before	FHA	5.51222
DT	Before	FHA	5.41478
DT	Before	FHA	5.35043
DT	Before	FHA	5.10614
DT	Before	FHA	5.10545
DT	Before	FHA	4.99528
DT	Before	FHA	4.5955
DT	Before	FHA	4.08775
DT	Before	FHA	4.03662
DT	Before	FHA	4.00415
DT	Before	FHA	3.99616
DT	Before	FHA	3.82163
DT	Before	FHA	3.76197
DT	Before	FHA	3.69308
DT	Before	FHA	3.38849
DT	Before	FHA	3.33312
DT	Before	FHA	3.0415
DT	Before	FHA	2.97862
DT	Before	FHA	2.94755
DT	Before	FHA	2.92865
DT	Before	FHA	2.73163
DT	Before	FHA	2.61934
DT	Before	FHA	2.55052
DT	Before	FHA	2.50111
DT	Before	FHA	2.35657
DT	Before	FHA	2.23965
DT	Before	FHA	2.23586
DT	Before	FHA	2.13457
DT	Before	FHA	2.12572
DT	Before	FHA	1.92206
DT	Before	FHA	1.79985
DT	Before	FHA	1.75547
DT	Before	FHA	1.59796
DT	Before	FHA	1.48999
DT	Before	FHA	1.21783
DT	Before	FHA	1.17466
DT	Before	FHA	1.16926
DT	Before	FHA	1.13281
DT	Before	FHA	1.12269
DT	Before	FHA	1.03007
DT	Before	FHA	0.902488
DT	Before	FHA	0.849477
DT	Before	FHA	0.796359
DT	Before	FHA	0.763752
DT	Before	FHA	0.707572
DT	Before	FHA	0.6872
DT	Before	FHA	0.656688
DT	Before	FHA	0.645644
DT	Before	FHA	0.594703
DT	Before	FHA	0.572836
DT	Before	FHA	0.531188
DT	Before	FHA	0.492716
DT	Before	FHA	0.389907
DT	Before	FHA	0.340121
DT	Before	FHA	0.311392
DT	Before	FHA	0.15
DT	Before	FHA	0.15
DT	Before	FHA	0.15
DT	Before	FHA	0.15
DT	Before	FHA	0.15
DT	Before	FHA	0.15
DT	After	FHA	153.24
DT	After	FHA	140.757
DT	After	FHA	121.949
DT	After	FHA	118.103
DT	After	FHA	90.8249
DT	After	FHA	87.2576
DT	After	FHA	86.78
DT	After	FHA	83.5193
DT	After	FHA	82.6708
DT	After	FHA	80.0121
DT	After	FHA	79.2245
DT	After	FHA	77.1273
DT	After	FHA	76.8348
DT	After	FHA	74.9207
DT	After	FHA	71.532
DT	After	FHA	70.6111
DT	After	FHA	70.3497
DT	After	FHA	69.061
DT	After	FHA	68.7431
DT	After	FHA	68.1991
DT	After	FHA	66.8931
DT	After	FHA	66.6968
DT	After	FHA	65.6239
DT	After	FHA	64.6508
DT	After	FHA	63.7808
DT	After	FHA	58.8671
DT	After	FHA	58.6903
DT	After	FHA	56.9011
DT	After	FHA	54.1526
DT	After	FHA	53.8593
DT	After	FHA	50.505
DT	After	FHA	49.3425
DT	After	FHA	48.9182
DT	After	FHA	48.5793
DT	After	FHA	48.4882
DT	After	FHA	48.1046
DT	After	FHA	47.1838
DT	After	FHA	46.459
DT	After	FHA	45.4991
DT	After	FHA	44.3361
DT	After	FHA	43.8853
DT	After	FHA	39.0911
DT	After	FHA	38.7295
DT	After	FHA	38.2842
DT	After	FHA	37.9779
DT	After	FHA	36.8396
DT	After	FHA	36.5396
DT	After	FHA	35.5587
DT	After	FHA	34.4329
DT	After	FHA	33.1206
DT	After	FHA	33.1138
DT	After	FHA	32.709
DT	After	FHA	32.1349
DT	After	FHA	31.5767
DT	After	FHA	30.6318
DT	After	FHA	29.1801
DT	After	FHA	27.853
DT	After	FHA	27.3127
DT	After	FHA	26.9941
DT	After	FHA	26.9398
DT	After	FHA	26.6498
DT	After	FHA	26.6447
DT	After	FHA	26.5928
DT	After	FHA	26.1946
DT	After	FHA	26.0581
DT	After	FHA	25.8692
DT	After	FHA	24.7228
DT	After	FHA	24.0824
DT	After	FHA	23.748
DT	After	FHA	23.0501
DT	After	FHA	22.7713
DT	After	FHA	21.7775
DT	After	FHA	21.1729
DT	After	FHA	20.7256
DT	After	FHA	20.1024
DT	After	FHA	19.9729
DT	After	FHA	19.7218
DT	After	FHA	19.3697
DT	After	FHA	19.3557
DT	After	FHA	19.211
DT	After	FHA	19.1228
DT	After	FHA	19.0862
DT	After	FHA	18.4731
DT	After	FHA	18.3063
DT	After	FHA	18.3023
DT	After	FHA	18.1928
DT	After	FHA	18.1148
DT	After	FHA	18.0941
DT	After	FHA	18.0041
DT	After	FHA	17.8493
DT	After	FHA	17.3167
DT	After	FHA	17.2912
DT	After	FHA	16.9423
DT	After	FHA	16.9126
DT	After	FHA	16.0223
DT	After	FHA	15.2715
DT	After	FHA	15.1267
DT	After	FHA	15.0857
DT	After	FHA	14.8815
DT	After	FHA	14.8406
DT	After	FHA	14.2946
DT	After	FHA	14.1813
DT	After	FHA	13.6698
DT	After	FHA	13.5183
DT	After	FHA	13.5034
DT	After	FHA	13.4565
DT	After	FHA	13.3529
DT	After	FHA	13.3467
DT	After	FHA	13.3406
DT	After	FHA	12.7654
DT	After	FHA	12.6583
DT	After	FHA	12.2359
DT	After	FHA	12.2015
DT	After	FHA	12.0468
DT	After	FHA	11.9595
DT	After	FHA	11.9429
DT	After	FHA	11.8414
DT	After	FHA	11.7929
DT	After	FHA	11.7643
DT	After	FHA	11.7594
DT	After	FHA	11.5114
DT	After	FHA	11.3244
DT	After	FHA	11.0026
DT	After	FHA	10.9268
DT	After	FHA	10.8424
DT	After	FHA	10.7518
DT	After	FHA	10.6898
DT	After	FHA	10.6756
DT	After	FHA	10.3609
DT	After	FHA	10.2644
DT	After	FHA	9.89607
DT	After	FHA	9.85822
DT	After	FHA	9.80609
DT	After	FHA	9.74451
DT	After	FHA	9.72177
DT	After	FHA	9.52683
DT	After	FHA	9.47955
DT	After	FHA	9.24339
DT	After	FHA	8.94169
DT	After	FHA	8.91344
DT	After	FHA	8.84892
DT	After	FHA	8.71489
DT	After	FHA	8.69053
DT	After	FHA	8.47995
DT	After	FHA	8.42471
DT	After	FHA	8.28407
DT	After	FHA	8.26787
DT	After	FHA	7.96676
DT	After	FHA	7.76497
DT	After	FHA	7.65828
DT	After	FHA	7.63754
DT	After	FHA	7.56283
DT	After	FHA	7.45138
DT	After	FHA	7.21343
DT	After	FHA	7.12235
DT	After	FHA	6.83181
DT	After	FHA	6.81123
DT	After	FHA	6.75003
DT	After	FHA	6.65561
DT	After	FHA	6.6279
DT	After	FHA	6.55406
DT	After	FHA	5.90009
DT	After	FHA	5.66325
DT	After	FHA	5.54453
DT	After	FHA	5.33036
DT	After	FHA	5.26667
DT	After	FHA	5.25757
DT	After	FHA	5.08374
DT	After	FHA	4.89944
DT	After	FHA	4.89015
DT	After	FHA	4.83417
DT	After	FHA	4.83134
DT	After	FHA	4.74548
DT	After	FHA	4.4479
DT	After	FHA	4.16319
DT	After	FHA	4.12166
DT	After	FHA	4.08907
DT	After	FHA	3.93861
DT	After	FHA	3.92159
DT	After	FHA	3.62153
DT	After	FHA	3.56523
DT	After	FHA	3.36823
DT	After	FHA	3.32246
DT	After	FHA	3.15782
DT	After	FHA	3.12854
DT	After	FHA	2.96471
DT	After	FHA	2.92095
DT	After	FHA	2.6733
DT	After	FHA	2.6408
DT	After	FHA	2.61913
DT	After	FHA	2.50313
DT	After	FHA	2.4512
DT	After	FHA	2.08867
DT	After	FHA	1.83015
DT	After	FHA	1.83015
DT	After	FHA	1.77492
DT	After	FHA	1.77069
DT	After	FHA	1.72114
DT	After	FHA	1.47362
DT	After	FHA	1.47362
DT	After	FHA	1.46373
DT	After	FHA	1.37004
DT	After	FHA	0.7
DT	After	FHA	0.7
DT	After	FHA	0.7
DT	After	FHA	0.7
DT	After	FHA	0.7
DT	After	FHA	0.7
DT	After	FHA	0.7
DT	After	FHA	0.7
DT	After	FHA	0.7
DT	After	FHA	0.7
DT	After	FHA	0.7
DT	After	FHA	0.7
DT	After	FHA	0.7
DT	After	FHA	0.7
DT	After	FHA	0.7
DT	After	FHA	0.7
DT	After	FHA	0.7
DT	After	FHA	0.7
DT	After	FHA	0.7
DT	After	FHA	0.7
DT	After	FHA	0.7
DT	After	FHA	0.7
Co-purified DTaP	Before	DT	0.614016
Co-purified DTaP	Before	DT	0.533111
Co-purified DTaP	Before	DT	0.493486
Co-purified DTaP	Before	DT	0.458282
Co-purified DTaP	Before	DT	0.427787
Co-purified DTaP	Before	DT	0.412133
Co-purified DTaP	Before	DT	0.366498
Co-purified DTaP	Before	DT	0.365461
Co-purified DTaP	Before	DT	0.354437
Co-purified DTaP	Before	DT	0.345901
Co-purified DTaP	Before	DT	0.341181
Co-purified DTaP	Before	DT	0.323854
Co-purified DTaP	Before	DT	0.314529
Co-purified DTaP	Before	DT	0.307421
Co-purified DTaP	Before	DT	0.298971
Co-purified DTaP	Before	DT	0.277198
Co-purified DTaP	Before	DT	0.275559
Co-purified DTaP	Before	DT	0.275556
Co-purified DTaP	Before	DT	0.274632
Co-purified DTaP	Before	DT	0.268564
Co-purified DTaP	Before	DT	0.264682
Co-purified DTaP	Before	DT	0.24377
Co-purified DTaP	Before	DT	0.240935
Co-purified DTaP	Before	DT	0.237371
Co-purified DTaP	Before	DT	0.234521
Co-purified DTaP	Before	DT	0.234259
Co-purified DTaP	Before	DT	0.230217
Co-purified DTaP	Before	DT	0.230082
Co-purified DTaP	Before	DT	0.227061
Co-purified DTaP	Before	DT	0.226259
Co-purified DTaP	Before	DT	0.224774
Co-purified DTaP	Before	DT	0.222378
Co-purified DTaP	Before	DT	0.210307
Co-purified DTaP	Before	DT	0.20857
Co-purified DTaP	Before	DT	0.206349
Co-purified DTaP	Before	DT	0.198916
Co-purified DTaP	Before	DT	0.193593
Co-purified DTaP	Before	DT	0.192977
Co-purified DTaP	Before	DT	0.187787
Co-purified DTaP	Before	DT	0.18614
Co-purified DTaP	Before	DT	0.17677
Co-purified DTaP	Before	DT	0.174083
Co-purified DTaP	Before	DT	0.170228
Co-purified DTaP	Before	DT	0.167411
Co-purified DTaP	Before	DT	0.165561
Co-purified DTaP	Before	DT	0.164562
Co-purified DTaP	Before	DT	0.161403
Co-purified DTaP	Before	DT	0.158964
Co-purified DTaP	Before	DT	0.155895
Co-purified DTaP	Before	DT	0.153377
Co-purified DTaP	Before	DT	0.150448
Co-purified DTaP	Before	DT	0.150153
Co-purified DTaP	Before	DT	0.150076
Co-purified DTaP	Before	DT	0.146909
Co-purified DTaP	Before	DT	0.146454
Co-purified DTaP	Before	DT	0.144945
Co-purified DTaP	Before	DT	0.144477
Co-purified DTaP	Before	DT	0.14348
Co-purified DTaP	Before	DT	0.141825
Co-purified DTaP	Before	DT	0.136767
Co-purified DTaP	Before	DT	0.134258
Co-purified DTaP	Before	DT	0.133542
Co-purified DTaP	Before	DT	0.13314
Co-purified DTaP	Before	DT	0.132773
Co-purified DTaP	Before	DT	0.131732
Co-purified DTaP	Before	DT	0.131188
Co-purified DTaP	Before	DT	0.130271
Co-purified DTaP	Before	DT	0.127161
Co-purified DTaP	Before	DT	0.125708
Co-purified DTaP	Before	DT	0.125272
Co-purified DTaP	Before	DT	0.122023
Co-purified DTaP	Before	DT	0.121376
Co-purified DTaP	Before	DT	0.119947
Co-purified DTaP	Before	DT	0.11568
Co-purified DTaP	Before	DT	0.11401
Co-purified DTaP	Before	DT	0.112751
Co-purified DTaP	Before	DT	0.112271
Co-purified DTaP	Before	DT	0.111239
Co-purified DTaP	Before	DT	0.110786
Co-purified DTaP	Before	DT	0.11064
Co-purified DTaP	Before	DT	0.110109
Co-purified DTaP	Before	DT	0.108167
Co-purified DTaP	Before	DT	0.107786
Co-purified DTaP	Before	DT	0.106583
Co-purified DTaP	Before	DT	0.101904
Co-purified DTaP	Before	DT	0.101694
Co-purified DTaP	Before	DT	0.100247
Co-purified DTaP	Before	DT	0.0957812
Co-purified DTaP	Before	DT	0.0957168
Co-purified DTaP	Before	DT	0.0936869
Co-purified DTaP	Before	DT	0.0910174
Co-purified DTaP	Before	DT	0.0898883
Co-purified DTaP	Before	DT	0.0889209
Co-purified DTaP	Before	DT	0.0882319
Co-purified DTaP	Before	DT	0.0875627
Co-purified DTaP	Before	DT	0.0872501
Co-purified DTaP	Before	DT	0.086903
Co-purified DTaP	Before	DT	0.084433
Co-purified DTaP	Before	DT	0.0831191
Co-purified DTaP	Before	DT	0.0825946
Co-purified DTaP	Before	DT	0.0818982
Co-purified DTaP	Before	DT	0.080512
Co-purified DTaP	Before	DT	0.0800161
Co-purified DTaP	Before	DT	0.0799134
Co-purified DTaP	Before	DT	0.0786063
Co-purified DTaP	Before	DT	0.0784804
Co-purified DTaP	Before	DT	0.0754839
Co-purified DTaP	Before	DT	0.0747253
Co-purified DTaP	Before	DT	0.0735384
Co-purified DTaP	Before	DT	0.0734147
Co-purified DTaP	Before	DT	0.0725336
Co-purified DTaP	Before	DT	0.0677335
Co-purified DTaP	Before	DT	0.067011
Co-purified DTaP	Before	DT	0.0669865
Co-purified DTaP	Before	DT	0.0658608
Co-purified DTaP	Before	DT	0.0651535
Co-purified DTaP	Before	DT	0.0651145
Co-purified DTaP	Before	DT	0.0636009
Co-purified DTaP	Before	DT	0.0632518
Co-purified DTaP	Before	DT	0.0624101
Co-purified DTaP	Before	DT	0.0613245
Co-purified DTaP	Before	DT	0.0612012
Co-purified DTaP	Before	DT	0.0599104
Co-purified DTaP	Before	DT	0.0598175
Co-purified DTaP	Before	DT	0.0591077
Co-purified DTaP	Before	DT	0.0587807
Co-purified DTaP	Before	DT	0.0556577
Co-purified DTaP	Before	DT	0.0548516
Co-purified DTaP	Before	DT	0.0544741
Co-purified DTaP	Before	DT	0.054205
Co-purified DTaP	Before	DT	0.0528512
Co-purified DTaP	Before	DT	0.0526479
Co-purified DTaP	Before	DT	0.0524042
Co-purified DTaP	Before	DT	0.0495131
Co-purified DTaP	Before	DT	0.0486026
Co-purified DTaP	Before	DT	0.0477491
Co-purified DTaP	Before	DT	0.0460041
Co-purified DTaP	Before	DT	0.0457415
Co-purified DTaP	Before	DT	0.0450346
Co-purified DTaP	Before	DT	0.0446362
Co-purified DTaP	Before	DT	0.0445714
Co-purified DTaP	Before	DT	0.0443887
Co-purified DTaP	Before	DT	0.0442101
Co-purified DTaP	Before	DT	0.0413607
Co-purified DTaP	Before	DT	0.0412163
Co-purified DTaP	Before	DT	0.0398743
Co-purified DTaP	Before	DT	0.0397026
Co-purified DTaP	Before	DT	0.0395932
Co-purified DTaP	Before	DT	0.0388866
Co-purified DTaP	Before	DT	0.0384859
Co-purified DTaP	Before	DT	0.0369511
Co-purified DTaP	Before	DT	0.0368376
Co-purified DTaP	Before	DT	0.0367141
Co-purified DTaP	Before	DT	0.0365738
Co-purified DTaP	Before	DT	0.0363322
Co-purified DTaP	Before	DT	0.0362235
Co-purified DTaP	Before	DT	0.0357805
Co-purified DTaP	Before	DT	0.0355679
Co-purified DTaP	Before	DT	0.0345618
Co-purified DTaP	Before	DT	0.0337514
Co-purified DTaP	Before	DT	0.0328054
Co-purified DTaP	Before	DT	0.032022
Co-purified DTaP	Before	DT	0.0314854
Co-purified DTaP	Before	DT	0.0307918
Co-purified DTaP	Before	DT	0.0305756
Co-purified DTaP	Before	DT	0.0304294
Co-purified DTaP	Before	DT	0.0303381
[truncated: 1,665 more rows]
